# Supplementary material for: Molecular risk factors for locoregional recurrence in resected non‐small cell lung cancer
Source: Cancer Med. 2023 May 29;12(14):15026–36. doi: 10.1002/cam4.6165 (PMC10417202; doi:10.1002/cam4.6165)
Supplement: Supplementary file 2 — Table S1. [file CAM4-12-15026-s001.xlsx]

## Sheet: Supplementary Table 1
Supplementary Table 1. Patient, treatment and tumor baseline characteristics.
ID	Sex	Age	Pathological Type	DFS	DFS_status	LRFS	LRFS_status	Locoregional_recurrent_type	DMFS	DMFS_status	Pathological Stage	Smoking	T	N	M	Adjuvant Therapy	operative_method
P001	Male	65	ADC	33	1	560	1	resection margins	33	1	IIB	yes	T1	N1		no	Lobectomy
P002	Female	65	SqCC	1292	0	1292	0		1292	0	IVA	no	T3	N0	M1	Chemotherapy	Lobectomy
P003	Male	63	SqCC	1256	0	1256	0		1256	0	IIIA	yes	T4	N1		Chemotherapy	Pneumonectomy
P004	Female	62	ADC	1213	0	1213	0		1213	0	IIIA	no	T2	N2		Chemotherapy	Lobectomy
P005	Male	68	LCNEC	408	1	395	0		408	1	IIIA	yes	T1	N2		Chemotherapy	Pneumonectomy
P006	Male	60	SqCC	205	1	205	1	regional lymph nodes	205	0	IIB	no	T2	N1		Chemotherapy	Lobectomy
P007	Male	73	SqCC	84	1	84	0		84	1	IIB	yes	T2	N1		Chemotherapy	Lobectomy
P008	Male	69	ADC	1191	0	1191	0		1191	0	IIIA	yes	T4	N1		Chemotherapy	Lobectomy
P010	Male	62	ASC	100	1	100	0		100	1	IB	yes	T2	N0		no	Lobectomy
P012	Male	50	SqCC	1251	0	1251	0		1251	0	IIIA	yes	T2	N2		Chemotherapy+radiotherapy	Lobectomy
P013	Male	62	SqCC	1174	0	1174	0		1174	0	IIIB	yes	T3	N2		Chemotherapy+radiotherapy	Lobectomy
P016	Male	50	SqCC	1206	0	1206	0		1206	0	IIB	yes	T3	N0		Chemotherapy	Lobectomy
P017	Male	73	ADC	319	1	347	1	resection margins	319	1	IIIA	yes	T4	N0		Chemotherapy	Lobectomy+Segmentectomy
P018	Male	47	ADC	842	1	1129	0		842	1	IIIA	yes	T2	N2		Chemotherapy+radiotherapy	Lobectomy
P019	Male	66	SqCC	1029	1	1029	1	resection margins	1029	1	IIIB	yes	T3	N2		no	Pneumonectomy
P021	Male	72	SqCC	1131	0	1131	0		1131	0	IIIB	yes	T3	N2		Chemotherapy	Lobectomy
P022	Female	62	ADC	843	1	917	0		843	1	IIIA	yes	T2	N2		Chemotherapy + targeted therapy	Lobectomy
P023	Male	61	SqCC	394	1	394	1	regional lymph nodes+resection margins	460	1	IIIA	yes	T1	N2		no	Lobectomy
P024	Male	64	ADC	352	1	372	1	resection margins	352	1	IIIA	yes	T2	N2		Chemotherapy	Lobectomy
P025	Male	59	SqCC	96	1	294	0		96	1	IIIA	yes	T4	N1		no	Lobectomy
P026	Male	75	ADC	261	1	261	1	resection margins	777	1	IIIA	yes	T1	N2		Targeted therapy	Lobectomy
P027	Male	69	SqCC	1129	0	1129	0		1129	0	IIB	yes	T3	N0		Chemotherapy	Lobectomy
P028	Male	67	SqCC	343	1	343	0		343	1	IIIB	yes	T4	N2		Chemotherapy+radiotherapy	Lobectomy
P029	Female	47	ADC	898	1	898	1	resection margins	898	1	IIB	no	T2	N1		Chemotherapy	Lobectomy
P030	Female	63	ADC	817	1	817	0		817	1	IIIB	no	T3	N2		Chemotherapy	Lobectomy
P032	Female	76	ADC	107	1	1050	0		107	1	IIA	no	T2	N0		no	Lobectomy
P033	Male	75	ADC	1146	0	1146	0		1146	0	IIA	yes	T2	N0		Chemotherapy	Lobectomy
P034	Male	50	SqCC	955	0	955	0		955	0	IIIA	yes	T3	N1		Chemotherapy	Lobectomy
P035	Male	57	SqCC	1125	0	1125	0		1125	0	IIB	yes	T2	N1		Chemotherapy	Lobectomy
P036	Male	56	ADC	379	1	379	1	regional lymph nodes	379	0	IIIA	yes	T1	N2		Chemotherapy	Segmentectomy
P038	Female	49	ADC	1108	0	1108	0		1108	0	IIIA	no	T2	N2		Chemotherapy + targeted therapy	Lobectomy+Wedge resection
P039	Male	75	ADC	671	1	828	0		671	1	IIA	yes	T2	N0		no	Lobectomy
P040	Male	55	SqCC	290	1	290	1	regional lymph nodes	290	0	IIB	yes	T2	N1		Chemotherapy	Lobectomy
P043	Female	56	ADC	1103	0	1103	0		1103	0	IIA	no	T2	N0		Chemotherapy	Lobectomy
P044	Female	72	ADC	926	0	926	0		926	0	IB	no	T2	N0		Targeted therapy	Lobectomy
P045	Female	47	ADC	458	1	703	0		458	1	IVA	no	T3	N1	M1	Chemotherapy	Lobectomy
P046	Female	36	ADC	898	0	898	0		898	0	IIB	no	T3	N0		Chemotherapy	Pneumonectomy
P047	Male	66	ADC	187	1	187	1	resection margins	187	1	IA2	yes	T1	N0		Chemotherapy	Lobectomy
P050	Male	63	ADC	465	1	682	0		465	1	IIIA	yes	T2	N2		Chemotherapy+radiotherapy	Lobectomy
P051	Female	58	ADC	108	1	1149	0		108	1	IIIA	no	T2	N2		Chemotherapy	Lobectomy
P052	Male	57	SqCC	1070	0	1070	0		1070	0	IB	yes	T2	N0		no	Lobectomy
P053	Male	67	SqCC	927	0	927	0		927	0	IIB	yes	T3	N0		Chemotherapy	Lobectomy
P054	Male	62	SqCC	852	0	852	0		852	0	IB	yes	T2	N0		no	Lobectomy
P055	Male	55	ADC	891	0	891	0		891	0	IIB	yes	T2	N1		Chemotherapy	Lobectomy
P056	Female	57	ADC	856	0	856	0		856	0	IB	no	T2	N0		no	Lobectomy
P057	Female	36	ADC	891	0	891	0		891	0	IIB	no	T1	N1		Chemotherapy	Lobectomy
P058	Female	80	ADC	245	1	245	0		245	1	IIIA	no	T2	N2		no	Lobectomy+Segmentectomy
P059	Male	68	ADC	534	1	633	0		534	1	IIA	yes	T2	N0		Chemotherapy	Lobectomy
P060	Male	44	SqCC	130	1	540	0		130	1	IIA	yes	T2	N0		Chemotherapy	Lobectomy
P061	Female	52	ADC	919	0	919	0		919	0	IIIA	no	T4	N0		Chemotherapy	Lobectomy
P062	Male	53	SqCC	922	0	922	0		922	0	IIA	yes	T2	N0		Chemotherapy	Lobectomy
P063	Male	51	SqCC	922	0	922	0		922	0	IIIA	yes	T3	N1		Chemotherapy	Lobectomy
P064	Male	61	SqCC	922	0	922	0		922	0	IIIA	yes	T3	N1		Chemotherapy	Lobectomy
P065	Male	64	ADC	138	1	138	1	resection margins	138	0	IIIB	yes	T3	N2		Chemotherapy	Lobectomy
P066	Male	59	ADC	182	1	182	1	resection margins	182	0	IIIA	no	T4	N0		Chemotherapy	Lobectomy
P067	Male	62	SqCC	930	0	930	0		930	0	IIIA	yes	T2	N2		Chemotherapy	Lobectomy
P068	Male	59	ADC	199	1	199	1	ipsilateral intrathoracic recurrence	218	0	IIB	yes	T2	N1		Chemotherapy	Lobectomy
P069	Female	46	ADC	923	0	923	0		923	0	IIB	no	T2	N1		Chemotherapy	Lobectomy
P070	Female	59	ADC	926	0	926	0		926	0	IB	no	T2	N0		no	Lobectomy
P071	Female	60	ADC	439	1	439	1	resection margins	439	1	IIB	no	T1	N1		Chemotherapy	Lobectomy
P072	Female	71	ADC	1160	0	1160	0		1160	0	IB	no	T2	N0		no	Lobectomy
P075	Female	67	ADC	352	1	352	1	resection margins	352	0	IIIB	yes	T3	N2		no	Lobectomy
P076	Male	55	ADC	860	0	860	0		860	0	IIA	no	T2	N0		Chemotherapy	Lobectomy
P077	Male	60	ADC	876	0	876	0		876	0	IIIA	yes	T1	N2		Chemotherapy + targeted therapy	Lobectomy
P078	Female	54	ADC	868	0	868	0		868	0	IIA	no	T2	N0		Chemotherapy	Lobectomy
P079	Male	59	ADC	874	0	874	0		874	0	IIIA	yes	T3	N1		Chemotherapy	Lobectomy
P080	Male	40	ADC	874	0	874	0		874	0	IIIB	yes	T3	N2		Chemotherapy	Lobectomy
P082	Male	70	SqCC	897	0	897	0		897	0	IIB	yes	T2	N1		Chemotherapy	Lobectomy
P083	Male	74	SqCC	818	0	818	0		818	0	IIIA	yes	T2	N2		Chemotherapy	Lobectomy
P084	Female	55	ADC	370	1	370	0		370	1	IIA	no	T2	N0		Chemotherapy	Lobectomy
P085	Female	73	ADC	855	0	855	0		855	0	IIIA	no	T2	N2		Targeted therapy	Lobectomy
P086	Female	59	ADC	372	1	636	0		372	1	IIIA	no	T1	N2		Chemotherapy	Wedge resection
P087	Male	57	SqCC	991	1	1082	0		991	1	IIIA	yes	T3	N1		Chemotherapy	Lobectomy
P088	Female	67	ADC	853	0	853	0		853	0	IIIB	no	T3	N2		Targeted therapy	Lobectomy
P089	Male	61	SqCC	269	1	269	1	resection margins	269	1	IIIA	yes	T4	N1		Chemotherapy	Lobectomy
P090	Male	63	SqCC	868	1	868	1	resection margins	951	0	IIB	yes	T2	N1		Chemotherapy	Lobectomy
P091	Male	43	ADC	99	1	183	0		99	1	IIIA	yes	T1	N2		Targeted therapy	Lobectomy
P092	Male	66	ADC	284	1	284	0		284	1	IIIA	yes	T2	N2		Chemotherapy	Lobectomy
P093	Female	65	ADC	832	0	832	0		832	0	IIB	no	T3	N0		Chemotherapy	Lobectomy
P094	Female	56	ADC	326	1	1085	0		326	1	IIIA	no	T1	N2		Chemotherapy+radiotherapy	Lobectomy
P095	Female	50	ADC	897	0	897	0		897	0	IIB	no	T2	N1		Chemotherapy + targeted therapy	Lobectomy
P096	Male	67	LCNEC	346	1	346	1	resection margins	346	0	IIIA	yes	T4	N0		no	Lobectomy
P097	Male	56	ADC	728	0	728	0		728	0	IIA	yes	T2	N0		Chemotherapy	Lobectomy
P098	Female	43	ADC	311	1	1062	0		311	1	IIIA	no	T2	N2		Chemotherapy	Lobectomy
P099	Male	66	ADC	270	1	270	0		270	1	IIIA	no	T2	N2		Chemotherapy	Lobectomy
P100	Male	71	ADC	821	0	821	0		821	0	IIB	yes	T3	N0		Chemotherapy	Lobectomy
P101	Female	57	ASC	950	0	950	0		950	0	IIB	no	T3	N0		Chemotherapy	Lobectomy
P102	Male	64	ADC	922	0	922	0		922	0	IIA	no	T2	N0		Chemotherapy	Lobectomy
P103	Male	63	LCNEC	183	1	183	1	resection margins	889	0	IIIA	yes	T2	N2		Chemotherapy+radiotherapy	Lobectomy
P104	Female	66	ADC	708	0	708	0		708	0	IIA	no	T2	N0		no	Lobectomy
P106	Female	56	ADC	951	0	951	0		951	0	IIA	no	T2	N0		no	Lobectomy
P108	Male	62	ADC	854	0	854	0		854	0	IIIA	yes	T2	N2		Chemotherapy+radiotherapy	Lobectomy
P110	Male	60	ADC	692	0	692	0		692	0	IIB	no	T3	N0		Chemotherapy + targeted therapy	Lobectomy
P112	Female	71	ADC	669	1	844	0		669	1	IB	no	T2	N0		no	Lobectomy+Wedge resection
P113	Male	73	SqCC	269	1	269	1	regional lymph nodes	269	0	IIIA	yes	T3	N1		no	Lobectomy+Wedge resection
P114	Female	66	ADC	666	0	666	0		666	0	IIIA	no	T2	N2		Targeted therapy	Lobectomy
P115	Female	56	ADC	698	0	698	0		698	0	IB	yes	T2	N0		Chemotherapy	Lobectomy
P116	Male	54	ADC	660	0	660	0		660	0	IIB	no	T2	N1		Chemotherapy	Lobectomy
P117	Male	55	ADC	562	1	810	0		562	1	IIIB	yes	T3	N2		Chemotherapy+radiotherapy	Lobectomy+Segmentectomy
P118	Female	72	SqCC	322	1	322	1	regional lymph nodes	322	0	IB	no	T2	N0		no	Lobectomy
P119	Male	68	SqCC	967	0	967	0		967	0	IB	yes	T2	N0		no	Lobectomy
P120	Male	73	ADC	429	0	429	0		429	0	IB	yes	T2	N0		no	Lobectomy
P122	Male	67	ADC	260	0	260	0		260	0	IIIB	yes	T3	N2		Chemotherapy + targeted therapy	Lobectomy+Segmentectomy
P123	Female	59	ADC	487	0	487	0		487	0	IIB	no	T3	N0		Chemotherapy	Lobectomy
P128	Male	66	SqCC	477	0	477	0		477	0	IIIA	yes	T2	N2		Chemotherapy	Lobectomy
P129	Female	57	ADC	433	0	433	0		433	0	IB	no	T2	N0		no	Lobectomy
P131	Female	63	ADC	391	0	391	0		391	0	IIB	no	T1	N1		Chemotherapy	Lobectomy
P132	Male	63	ADC	289	0	289	0		289	0	IIB	yes	T2	N1		no	Lobectomy
P133	Male	59	ADC	385	0	385	0		385	0	IB	no	T2	N0		no	Lobectomy
P134	Male	58	ADC	419	0	419	0		419	0	IIIA	no	T2	N2		Chemotherapy	Lobectomy
P138	Male	68	ADC	366	0	366	0		366	0	IB	yes	T2	N0		no	Segmentectomy
P139	Male	55	SqCC	195	0	195	0		195	0	IIB	no	T1	N1		Chemotherapy	Lobectomy
P142	Female	61	ADC	387	0	387	0		387	0	IIIA	no	T2	N2		Chemotherapy + targeted therapy	Pneumonectomy
P143	Male	52	ADC	107	0	107	0		107	0	IB	no	T2	N0		no	Lobectomy+Wedge resection
P144	Male	65	ADC	328	0	328	0		328	0	IA3	no	T1	N0		no	Lobectomy+Wedge resection
P145	Male	68	ADC	120	0	120	0		120	0	IIB	yes	T3	N0		no	Pneumonectomy
P146	Female	56	ADC	290	0	290	0		290	0	IIB	no	T3	N0		Chemotherapy	Lobectomy+Wedge resection
P147	Female	57	ADC	562	0	562	0		562	0	IA3	no	T1	N0		no	Lobectomy
AD: Adenocarcinoma
SqCC: Squamous cell carcinoma
LCNEC: Large cell neuroendocrine carcinoma
ASC: Adenosquamous carcinoma
